# Supplementary material for: A practical examination of RNA isolation methods for European pear (Pyrus communis)
Source: BMC Res Notes. 2017 Jun 29;10:237. doi: 10.1186/s13104-017-2564-2 (PMC5492931; doi:10.1186/s13104-017-2564-2)
Supplement: Supplementary file 2 — Additional file 2. Abbreviated database for all isolations done in this study. [file 13104_2017_2564_MOESM2_ESM.xlsx]

## Sheet: Condensed Database
Isolation Method	tissue	Bioanalyzer RNA Integrity Value	yield Bioanalyzer (ng)	A260/280
CTAB protocol+ chloroform	stored d'Anjou peel	8.6	712.5	1.84		manually adjusted 5S signal threshold to override error
CTAB protocol+ chloroform	stored d'Anjou peel	8.7	626.5	1.83
CTAB protocol+ chloroform	stored d'Anjou cortex	8.8	1123.5	1.99
CTAB protocol+ chloroform	stored d'Anjou cortex	8.9	777.5	1.73
CTAB protocol+ chloroform	fresh Gala peel	8.8	1033.5	1.93
CTAB protocol+ chloroform	fresh Gala peel	8.6	1327	2.15
CTAB protocol+ chloroform	fresh Gala cortex	8.7	1467.5	2.03
CTAB protocol+ chloroform	fresh Gala cortex	8.3	1187	1.99
CTAB protocol+ chloroform	fresh d'Anjou peel	8.6	1808	2.01
CTAB protocol+ chloroform	fresh d'Anjou peel	8.7	2598	2.13
CTAB protocol+ chloroform	fresh d'Anjou cortex	9.2	1178	2.04
CTAB protocol+ chloroform	fresh d'Anjou cortex	9	857	1.9
CTAB protocol+ chloroform	fresh Bartlett peel	8.4	3368	2.04
CTAB protocol+ chloroform	fresh Bartlett peel	8.5	1198.5	2.04
CTAB protocol+ chloroform	fresh Bartlett cortex	8.5	988	1.96
CTAB protocol+ chloroform	fresh Bartlett cortex	8.5	491.25	1.82
CTAB protocol+ chloroform	fresh Bartlett cortex	9.1	541.25	1.67
CTAB protocol+ chloroform	fresh Bartlett cortex	8.9	1073.25	2
Machery-Nagel NucleoSpin RNA Plant	stored d'Anjou peel	2.8	87.18	0.86
Machery-Nagel NucleoSpin RNA Plant	stored d'Anjou peel	2.7	32.16	0.98
Machery-Nagel NucleoSpin RNA Plant	stored d'Anjou peel	8.1	639.6	1.4
Machery-Nagel NucleoSpin RNA Plant	stored d'Anjou peel	8.2	310.5	1.35
Machery-Nagel NucleoSpin RNA Plant	stored d'Anjou cortex	2.6	15.48	0.47
Machery-Nagel NucleoSpin RNA Plant	stored d'Anjou cortex	2.6	12.6	0.7
Machery-Nagel NucleoSpin RNA Plant	stored d'Anjou cortex	2.6	17.58	0.61
Machery-Nagel NucleoSpin RNA Plant	stored d'Anjou cortex	2.6	11.76	0.72
Machery-Nagel NucleoSpin RNA Plant	stored d'Anjou cortex	4.3	34.14	1.17
Machery-Nagel NucleoSpin RNA Plant	stored d'Anjou cortex	3.3	16.92	0.84
Machery-Nagel NucleoSpin RNA Plant	stored d'Anjou cortex	NA	NA	0.87
Machery-Nagel NucleoSpin RNA Plant	stored d'Anjou cortex	NA	NA	0.081
Machery-Nagel NucleoSpin RNA Plant	fresh Gala peel	9.4	1430.1	1.98
Machery-Nagel NucleoSpin RNA Plant	fresh Gala peel	9.5	1001.4	1.89
Machery-Nagel NucleoSpin RNA Plant	fresh Gala cortex	9.2	384	1.58
Machery-Nagel NucleoSpin RNA Plant	fresh Gala cortex	9.2	659.1	1.78
Machery-Nagel NucleoSpin RNA Plant	fresh d'Anjou peel	9.1	2781.6	1.85
Machery-Nagel NucleoSpin RNA Plant	fresh d'Anjou peel	9.5	2608.8	1.74
Machery-Nagel NucleoSpin RNA Plant	fresh d'Anjou cortex	8.2	113.1	1.69
Machery-Nagel NucleoSpin RNA Plant	fresh d'Anjou cortex	7.9	208.2	1.15
Machery-Nagel NucleoSpin RNA Plant	fresh d'Anjou cortex	8.3	400.2	1.64
Machery-Nagel NucleoSpin RNA Plant	fresh d'Anjou cortex	8.3	412.5	1.55
Machery-Nagel NucleoSpin RNA Plant	fresh Bartlett peel	9.5	1064.4	2.23
Machery-Nagel NucleoSpin RNA Plant	fresh Bartlett peel	9.3	1347.6	2.13
Machery-Nagel NucleoSpin RNA Plant	fresh Bartlett cortex	9.4	919.1	2.1
Machery-Nagel NucleoSpin RNA Plant	fresh Bartlett cortex	9.5	800.8	2.02
Omega E.Z.N.A. HP total RNA Kit	stored d'Anjou peel	8.5	146	1.4
Omega E.Z.N.A. HP total RNA Kit	stored d'Anjou peel	8.6	188	NA
Omega E.Z.N.A. HP total RNA Kit	stored d'Anjou cortex	2.4	5.04	0.99
Omega E.Z.N.A. HP total RNA Kit	stored d'Anjou cortex	3.2	51.16	0.97
Omega E.Z.N.A. Plant RNA Kit	stored d'Anjou peel	2.7	10.6	NA
Omega E.Z.N.A. Plant RNA Kit	stored d'Anjou peel	2.6	8.75	2.07
Omega E.Z.N.A. Plant RNA Kit	stored d'Anjou peel	1.8	9.075	NA
Omega E.Z.N.A. Plant RNA Kit	stored d'Anjou peel	1.5	8.775	NA
Omega E.Z.N.A. Plant RNA Kit	stored d'Anjou cortex	1	0.9	2.26
Omega E.Z.N.A. Total RNA Kit I	stored d'Anjou peel	8.1	121.4	1.19
Omega E.Z.N.A. Total RNA Kit I	stored d'Anjou peel	8.1	94.6	1.28
Omega E.Z.N.A. Total RNA Kit I	stored d'Anjou cortex	2.6	5.6	1.01
Omega E.Z.N.A. Total RNA Kit I	stored d'Anjou cortex	N/A	7.8	1
Qiagen Rneasy Plant Mini Kit	stored d'Anjou peel	9.2	723.5	1.72
Qiagen Rneasy Plant Mini Kit	stored d'Anjou peel	8.9	531	1.51
Qiagen Rneasy Plant Mini Kit	stored d'Anjou peel	9.3	371	1.69
Qiagen Rneasy Plant Mini Kit	stored d'Anjou peel	9	546.25	1.65
Qiagen Rneasy Plant Mini Kit	stored d'Anjou peel	9.1	191.1	1.76
Qiagen Rneasy Plant Mini Kit	stored d'Anjou peel	8.8	215.4	1.67
Qiagen Rneasy Plant Mini Kit	stored d'Anjou peel	9.5	474.9	1.53
Qiagen Rneasy Plant Mini Kit	stored d'Anjou peel	9.1	182.7	1.5
Qiagen Rneasy Plant Mini Kit	stored d'Anjou peel	7.6	23.4	0.97
Qiagen Rneasy Plant Mini Kit	stored d'Anjou peel	8.3	20.34	0.84
Qiagen Rneasy Plant Mini Kit	stored d'Anjou peel	9.6	322.2	1.55
Qiagen Rneasy Plant Mini Kit	stored d'Anjou peel	9.4	279.6	1.46
Qiagen Rneasy Plant Mini Kit	stored d'Anjou cortex	N/A	17.55	1.02
Qiagen Rneasy Plant Mini Kit	stored d'Anjou cortex	8.5	2.07	1.25
Qiagen Rneasy Plant Mini Kit	stored d'Anjou cortex	4.6	0.9	0.74
Qiagen Rneasy Plant Mini Kit	stored d'Anjou cortex	1	0.45	0.8
Qiagen Rneasy Plant Mini Kit	fresh Bartlett peel	9.2	486.15	2.08
Qiagen Rneasy Plant Mini Kit	fresh Bartlett peel	9.3	1369.2	2.15
Qiagen Rneasy Plant Mini Kit	fresh Bartlett cortex	9.3	233.7	0.11
Qiagen Rneasy Plant Mini Kit	fresh Bartlett cortex	9.4	327.3	2.42
Qiagen Rneasy Plus Universal Mini Kit	stored d'Anjou peel	1	5.7	0.96
Qiagen Rneasy Plus Universal Mini Kit	stored d'Anjou peel	1.6	84.15	0.88
Qiagen Rneasy Plus Universal Mini Kit	stored d'Anjou cortex	5.3	10.53	0.9
Qiagen Rneasy Plus Universal Mini Kit	stored d'Anjou cortex	1.4	10.35	0.85
Qiagen Rneasy Plus Universal Mini Kit	fresh Bartlett peel	N/A	525.3	1.66
Qiagen Rneasy Plus Universal Mini Kit	fresh Bartlett peel	2.5	909.3	1.65
Qiagen Rneasy Plus Universal Mini Kit	fresh Bartlett cortex	2.6	53.7	1.68
Qiagen Rneasy Plus Universal Mini Kit	fresh Bartlett cortex	2.6	16.26	1.58
Thermo Scientific- GeneJet Plant RNA Purification Mini Kit	stored d'Anjou peel	8.8	27.25	1.15
Thermo Scientific- GeneJet Plant RNA Purification Mini Kit	stored d'Anjou peel	8.2	15.75	1.28
Thermo Scientific- GeneJet Plant RNA Purification Mini Kit	stored d'Anjou cortex	1	1.65	0.53
Thermo Scientific- GeneJet Plant RNA Purification Mini Kit	stored d'Anjou cortex	1.1	0.65	0.2
Zymo Quick-RNA mini-prep	stored d'Anjou cortex	2.6	43.9	0.91
Zymo Quick-RNA mini-prep	stored d'Anjou cortex	2.5	92.1	0.89
Zymo Quick-RNA mini-prep + Bashing beads	stored d'Anjou peel	2.6	538.3	1.08
Zymo Quick-RNA mini-prep + Bashing beads	stored d'Anjou peel	2.6	570.7	1.42
Zymo Quick-RNA mini-prep + Bashing beads	stored d'Anjou cortex	2.6	195.7	1.12
Zymo Quick-RNA mini-prep + Bashing beads	stored d'Anjou cortex	2.6	48.1	1.26
Zymo RNA Clean and Concentrator-5	fresh d'Anjou peel	7.6	2017.5	1.92
Zymo RNA Clean and Concentrator-5	fresh d'Anjou peel	7.9	2338.5	2.12
Zymo RNA Clean and Concentrator-5	fresh d'Anjou cortex	8.4	1034.25	2.06
Zymo RNA Clean and Concentrator-5	fresh d'Anjou cortex	7.7	185.4	1.53
